# Supplementary material for: Surprising effects of cascading higher order interactions
Source: Sci Rep. 2022 Nov 12;12:19378. doi: 10.1038/s41598-022-23763-z (PMC9653485; doi:10.1038/s41598-022-23763-z)
Supplement: Supplementary file 1 — Supplementary Information 1. [file 41598_2022_23763_MOESM1_ESM.csv]

treatment	parasitoid spp.	ants ignore parasitoid upon encounter	ants attack parasitoid upon encounter	ignore_rate	attack_rate
ants	Homalotylus shuvakhinae	0	2	0	1
ants	Homalotylus shuvakhinae	1	5	0.17	0.83
ants	Homalotylus shuvakhinae	5	8	0.38	0.62
ants	Homalotylus shuvakhinae	2	3	0.4	0.6
ants+phorids	Homalotylus shuvakhinae	3	3	0.5	0.5
ants+phorids	Homalotylus shuvakhinae	5	7	0.42	0.58
ants+phorids	Homalotylus shuvakhinae	5	3	0.63	0.38
ants+phorids	Homalotylus shuvakhinae	10	4	0.71	0.29
