# Supplementary material for: Surprising effects of cascading higher order interactions
Source: Sci Rep. 2022 Nov 12;12:19378. doi: 10.1038/s41598-022-23763-z (PMC9653485; doi:10.1038/s41598-022-23763-z)
Supplement: Supplementary file 2 — Supplementary Information 2. [file 41598_2022_23763_MOESM2_ESM.csv]

Survey	SurveyYear	Site	phorids	azya.males	azya.females
JuneJuly-09	2009	266	0	1	3
JuneJuly-09	2009	1576	0	4	6
JuneJuly-09	2009	2393	76	0	0
JuneJuly-09	2009	1815	115	1	0
JuneJuly-09	2009	2001	0	0	0
JuneJuly-09	2009	1474	116	1	9
JuneJuly-09	2009	734	0	1	2
JuneJuly-09	2009	6701	0	0	0
JuneJuly-09	2009	6716	0	0	0
JuneJuly-09	2009	5650	26	0	0
JuneJuly-09	2009	6060	25	1	2
JuneJuly-09	2009	5191	29	0	0
JuneJuly-09	2009	4151	19	0	0
JuneJuly-09	2009	4128	0	0	1
JuneJuly-09	2009	6782	26	0	1
JuneJuly-09	2009	5909	0	0	1
JuneJuly-09	2009	5051	145	2	4
JuneJuly-09	2009	5247	10	2	1
JuneJuly-09	2009	6913	71	4	7
JuneJuly-09	2009	2131	153	1	0
JuneJuly-09	2009	1517	15	0	0
JuneJuly-09	2009	2510	68	1	1
JuneJuly-09	2009	2564	91	0	0
JuneJuly-09	2009	3940	42	0	3
JuneJuly-09	2009	3336	0	1	0
JuneJuly-09	2009	3393	235	1	1
JuneJuly-09	2009	4289	0	0	1
JuneJuly-09	2009	3888	0	2	1
JuneJuly-09	2009	2303	1	0	0
JuneJuly-09	2009	2032	0	0	0
JuneJuly-09	2009	1857	71	0	0
JuneJuly-09	2009	2672	85	1	4
JuneJuly-09	2009	1282	13	0	0
JuneJuly-09	2009	1338	39	0	0
JuneJuly-09	2009	1095	21	0	1
JuneJuly-09	2009	5111	1	1	1
JuneJuly-09	2009	7955	0	0	1
JuneJuly-09	2009	1326	1	0	0
JuneJuly-09	2009	129	26	0	0
JuneJuly-09	2009	1031	12	0	0
JuneJuly-09	2009	7526	65	1	3
JuneJuly-09	2009	7613	91	1	0
JuneJuly-09	2009	130	122	0	0
JuneJuly-09	2009	430	58	0	0
JuneJuly-09	2009	7693	104	0	0
JuneJuly-09	2009	7339	0	2	2
JuneJuly-09	2009	531	0	0	0
JuneJuly-09	2009	680	59	0	0
JuneJuly-09	2009	668	36	5	1
JuneJuly-09	2009	1441	26	0	0
JuneJuly-09	2009	1298	106	4	8
JuneJuly-09	2009	1089	0	2	0
JuneJuly-09	2009	894	0	0	0
JuneJuly-09	2009	505	44	1	1
JuneJuly-09	2009	312	64	3	1
JuneJuly-09	2009	91	32	0	0
AugSep-09	2009	266	0	0	0
AugSep-09	2009	1576	0	2	2
AugSep-09	2009	2393	0	0	0
AugSep-09	2009	1815	0	0	0
AugSep-09	2009	2001	4	0	2
AugSep-09	2009	1474	3	0	0
AugSep-09	2009	734	11	0	0
AugSep-09	2009	6701	51	0	0
AugSep-09	2009	6716	44	0	0
AugSep-09	2009	5650	32	0	0
AugSep-09	2009	6060	38	2	1
AugSep-09	2009	5191	11	0	0
AugSep-09	2009	4151	4	0	0
AugSep-09	2009	4128	16	0	0
AugSep-09	2009	6782	55	0	0
AugSep-09	2009	5909	10	0	0
AugSep-09	2009	5051	0	0	0
AugSep-09	2009	5247	63	3	1
AugSep-09	2009	6913	73	5	11
AugSep-09	2009	2131	14	0	0
AugSep-09	2009	1517	16	0	0
AugSep-09	2009	2510	17	0	0
AugSep-09	2009	2564	12	0	0
AugSep-09	2009	3940	10	1	2
AugSep-09	2009	3336	2	0	0
AugSep-09	2009	3393	14	0	0
AugSep-09	2009	4289	6	0	0
AugSep-09	2009	3888	0	0	0
AugSep-09	2009	2303	40	0	0
AugSep-09	2009	2032	0	0	0
AugSep-09	2009	1857	27	0	0
AugSep-09	2009	2672	24	0	0
AugSep-09	2009	1282	13	0	1
AugSep-09	2009	1338	24	0	0
AugSep-09	2009	1095	9	0	0
AugSep-09	2009	5111	0	0	0
AugSep-09	2009	7955	41	0	0
AugSep-09	2009	1326	6	0	0
AugSep-09	2009	129	0	0	0
AugSep-09	2009	1031	50	0	0
AugSep-09	2009	7526	0	1	0
AugSep-09	2009	7613	3	0	1
AugSep-09	2009	130	38	0	0
AugSep-09	2009	430	21	0	1
AugSep-09	2009	7693	0	0	1
AugSep-09	2009	7339	0	1	5
AugSep-09	2009	531	18	0	0
AugSep-09	2009	680	62	0	0
AugSep-09	2009	668	68	1	1
AugSep-09	2009	1441	41	0	0
AugSep-09	2009	1298	22	5	5
AugSep-09	2009	1089	0	1	0
AugSep-09	2009	894	49	0	0
AugSep-09	2009	505	10	0	2
AugSep-09	2009	312	0	0	3
AugSep-09	2009	91	0	0	0
OctNov-09	2009	266	20	0	0
OctNov-09	2009	1576	30	1	0
OctNov-09	2009	2393	3	0	0
OctNov-09	2009	1815	17	0	0
OctNov-09	2009	2001	15	0	1
OctNov-09	2009	1474	31	0	0
OctNov-09	2009	734	21	0	0
OctNov-09	2009	6701	9	0	0
OctNov-09	2009	6716	4	0	0
OctNov-09	2009	5650	11	0	0
OctNov-09	2009	6060	41	4	1
OctNov-09	2009	5191	19	0	0
OctNov-09	2009	4151	0	0	0
OctNov-09	2009	4128	0	0	0
OctNov-09	2009	6782	2	0	0
OctNov-09	2009	5909	15	0	0
OctNov-09	2009	5051	10	4	1
OctNov-09	2009	5247	41	0	0
OctNov-09	2009	6913	2	6	4
OctNov-09	2009	2131	0	0	1
OctNov-09	2009	1517	0	0	0
OctNov-09	2009	2510	12	0	0
OctNov-09	2009	2564	21	0	0
OctNov-09	2009	3940	9	0	0
OctNov-09	2009	3336	0	0	0
OctNov-09	2009	3393	20	0	0
OctNov-09	2009	4289	0	0	0
OctNov-09	2009	3888	0	2	1
OctNov-09	2009	2303	9	0	0
OctNov-09	2009	2032	2	0	0
OctNov-09	2009	1857	1	0	0
OctNov-09	2009	2672	0	0	0
OctNov-09	2009	1282	0	0	0
OctNov-09	2009	1338	0	0	0
OctNov-09	2009	1095	0	0	0
OctNov-09	2009	5111	0	0	0
OctNov-09	2009	7955	2	0	0
OctNov-09	2009	1326	0	0	0
OctNov-09	2009	129	0	0	0
OctNov-09	2009	1031	8	0	0
OctNov-09	2009	7526	25	1	0
OctNov-09	2009	7613	0	0	0
OctNov-09	2009	130	0	0	0
OctNov-09	2009	430	0	0	1
OctNov-09	2009	7693	11	0	0
OctNov-09	2009	7339	0	0	0
OctNov-09	2009	531	4	0	0
OctNov-09	2009	680	0	0	0
OctNov-09	2009	668	31	0	0
OctNov-09	2009	1441	2	0	0
OctNov-09	2009	1298	11	3	1
OctNov-09	2009	1089	91	2	1
OctNov-09	2009	894	81	1	0
OctNov-09	2009	505	0	3	1
OctNov-09	2009	312	0	4	2
OctNov-09	2009	91	17	0	0
NovDec-09	2009	266	0	0	0
NovDec-09	2009	1576	0	0	0
NovDec-09	2009	2393	0	0	0
NovDec-09	2009	1815	0	0	0
NovDec-09	2009	2001	22	0	0
NovDec-09	2009	1474	6	1	1
NovDec-09	2009	734	0	0	0
NovDec-09	2009	6701	15	0	0
NovDec-09	2009	6716	12	0	0
NovDec-09	2009	5650	0	0	0
NovDec-09	2009	6060	17	3	1
NovDec-09	2009	5191	0	0	0
NovDec-09	2009	4151	15	0	0
NovDec-09	2009	4128	0	0	0
NovDec-09	2009	6782	0	0	0
NovDec-09	2009	5909	0	0	0
NovDec-09	2009	5051	18	1	0
NovDec-09	2009	5247	12	0	0
NovDec-09	2009	6913	0	8	5
NovDec-09	2009	2131	2	0	0
NovDec-09	2009	1517	1	0	0
NovDec-09	2009	2510	0	0	0
NovDec-09	2009	2564	13	0	0
NovDec-09	2009	3940	15	0	0
NovDec-09	2009	3336	13	0	0
NovDec-09	2009	3393	2	0	0
NovDec-09	2009	4289	22	0	0
NovDec-09	2009	3888	16	1	0
NovDec-09	2009	2303	0	0	0
NovDec-09	2009	2032	0	0	0
NovDec-09	2009	1857	0	0	0
NovDec-09	2009	2672	2	0	0
NovDec-09	2009	1282	0	0	0
NovDec-09	2009	1338	0	0	0
NovDec-09	2009	1095	29	0	0
NovDec-09	2009	5111	0	0	0
NovDec-09	2009	7955	0	0	0
NovDec-09	2009	1326	3	0	0
NovDec-09	2009	129	0	0	0
NovDec-09	2009	1031	0	0	0
NovDec-09	2009	7526	31	0	0
NovDec-09	2009	7613	0	1	1
NovDec-09	2009	130	10	0	0
NovDec-09	2009	430	14	0	0
NovDec-09	2009	7693	16	0	0
NovDec-09	2009	7339	0	0	0
NovDec-09	2009	531	0	0	0
NovDec-09	2009	680	0	0	0
NovDec-09	2009	668	35	0	0
NovDec-09	2009	1441	5	0	0
NovDec-09	2009	1298	4	0	0
NovDec-09	2009	1089	0	0	0
NovDec-09	2009	894	78	0	0
NovDec-09	2009	505	0	2	4
NovDec-09	2009	312	0	3	0
NovDec-09	2009	91	0	0	0
July26_Aug2	2012	734	0	0	0
July26_Aug2	2012	541	21	0	1
July26_Aug2	2012	2268	42	2	5
July26_Aug2	2012	1475	19	0	0
July26_Aug2	2012	2510	45	0	0
July26_Aug2	2012	372	8	0	0
July26_Aug2	2012	980	9	0	0
July26_Aug2	2012	1326	3	0	1
July26_Aug2	2012	2616	5	0	0
July26_Aug2	2012	5729	0	0	0
July26_Aug2	2012	5951	7	0	0
July26_Aug2	2012	5051	0	5	5
July26_Aug2	2012	5078	15	0	0
July26_Aug2	2012	4404	107	6	10
July26_Aug2	2012	3975	48	1	0
July26_Aug2	2012	3951	21	0	0
July26_Aug2	2012	7213	17	0	0
July26_Aug2	2012	7842	8	0	0
July26_Aug2	2012	7613	0	0	0
July26_Aug2	2012	7486	26	0	0
July26_Aug2	2012	2616	4	0	0
July26_Aug2	2012	7955	3	6	7
July26_Aug2	2012	6914	11	0	2
July26_Aug2	2012	2917	23	1	2
July26_Aug2	2012	3940	5	0	0
July26_Aug2	2012	2372	31	1	1
July26_Aug2	2012	2443	24	0	2
July26_Aug2	2012	1279	63	0	1
July26_Aug2	2012	987	18	0	1
July26_Aug2	2012	430	0	0	0
July26_Aug2	2012	7782	28	0	0
July26_Aug2	2012	7679	36	1	0
July26_Aug2	2012	7340	22	0	0
July26_Aug2	2012	7451	23	0	0
July26_Aug2	2012	1661	27	1	0
July26_Aug2	2012	4776	26	0	0
Aug21_24	2012	372	14	0	0
Aug21_24	2012	430	59	0	0
Aug21_24	2012	541	15	0	0
Aug21_24	2012	734	4	0	1
Aug21_24	2012	980	8	0	0
Aug21_24	2012	987	30	2	5
Aug21_24	2012	1279	47	1	1
Aug21_24	2012	1326	31	0	1
Aug21_24	2012	1475	25	0	0
Aug21_24	2012	1661	67	5	6
Aug21_24	2012	2268	9	0	0
Aug21_24	2012	2372	3	0	0
Aug21_24	2012	2443	19	0	0
Aug21_24	2012	2510	77	0	0
Aug21_24	2012	2616	27	0	1
Aug21_24	2012	2917	16	0	0
Aug21_24	2012	3940	43	0	2
Aug21_24	2012	3951	33	0	0
Aug21_24	2012	3975	5	0	0
Aug21_24	2012	4404	29	1	1
Aug21_24	2012	4776	31	0	0
Aug21_24	2012	5051	50	0	0
Aug21_24	2012	5078	18	0	0
Aug21_24	2012	5729	0	0	0
Aug21_24	2012	5951	55	0	0
Aug21_24	2012	6914	34	0	1
Aug21_24	2012	7213	17	1	0
Aug21_24	2012	7340	13	0	0
Aug21_24	2012	7451	35	0	0
Aug21_24	2012	7486	24	0	0
Aug21_24	2012	7613	78	0	0
Aug21_24	2012	7679	20	0	0
Aug21_24	2012	7782	83	0	1
Aug21_24	2012	7842	8	0	0
Aug21_24	2012	7955	25	4	5
Sep11_14	2012	372	22	0	0
Sep11_14	2012	430	41	0	0
Sep11_14	2012	541	20	1	0
Sep11_14	2012	734	13	0	0
Sep11_14	2012	980	40	0	0
Sep11_14	2012	987	43	3	3
Sep11_14	2012	1279	12	1	2
Sep11_14	2012	1326	21	0	0
Sep11_14	2012	1661	0	3	8
Sep11_14	2012	2372	4	0	0
Sep11_14	2012	2443	38	0	0
Sep11_14	2012	2510	8	0	0
Sep11_14	2012	2616	34	0	0
Sep11_14	2012	2917	12	0	0
Sep11_14	2012	3940	13	0	0
Sep11_14	2012	3951	39	0	0
Sep11_14	2012	3975	6	0	1
Sep11_14	2012	4404	26	0	1
Sep11_14	2012	4776	33	0	0
Sep11_14	2012	5051	21	1	0
Sep11_14	2012	5078	10	0	0
Sep11_14	2012	5729	0	1	2
Sep11_14	2012	5951	13	0	0
Sep11_14	2012	6914	18	3	1
Sep11_14	2012	7213	0	0	0
Sep11_14	2012	7340	14	0	0
Sep11_14	2012	7451	34	0	0
Sep11_14	2012	7486	24	0	0
Sep11_14	2012	7613	41	0	0
Sep11_14	2012	7679	81	0	0
Sep11_14	2012	7782	46	1	2
Sep11_14	2012	7842	38	0	0
Sep11_14	2012	7955	14	1	3
October	2012	2372	2	0	0
October	2012	2443	15	0	1
October	2012	1279	0	0	0
October	2012	987	20	2	4
October	2012	430	11	0	0
October	2012	7679	29	0	0
October	2012	7782	18	3	3
October	2012	7340	8	0	0
October	2012	7451	2	0	0
October	2012	7842	33	0	0
October	2012	7213	0	2	2
October	2012	1661	51	2	1
October	2012	7613	0	0	0
October	2012	7486	33	0	0
October	2012	7955	16	3	2
October	2012	2616	25	0	0
October	2012	1326	0	0	0
October	2012	372	6	0	0
October	2012	541	6	1	0
October	2012	734	2	0	0
October	2012	2510	2	0	0
October	2012	3940	8	1	5
October	2012	3951	12	0	0
October	2012	6914	9	0	2
October	2012	5951	16	0	0
October	2012	5078	0	0	0
October	2012	5051	14	0	0
October	2012	4776	13	0	1
October	2012	2917	5	0	0
October	2012	2268	6	3	2
October	2012	3975	13	0	4
October	2012	4404	39	1	0
November	2012	2372	0	0	0
November	2012	2443	25	0	1
November	2012	1279	0	0	0
November	2012	987	17	0	0
November	2012	430	18	0	0
November	2012	7679	35	0	0
November	2012	7782	6	7	1
November	2012	7340	4	0	0
November	2012	7451	14	0	1
November	2012	7842	41	0	0
November	2012	7213	2	4	3
November	2012	1661	23	4	1
November	2012	7613	26	0	0
November	2012	7486	2	0	0
November	2012	7955	0	0	0
November	2012	2616	24	0	0
November	2012	1326	4	0	0
November	2012	372	0	0	0
November	2012	541	0	0	0
November	2012	734	0	0	0
November	2012	2510	0	0	0
November	2012	3940	4	1	5
November	2012	3951	8	0	0
November	2012	6914	12	0	0
November	2012	5951	35	0	0
November	2012	5078	2	0	0
November	2012	5051	10	0	0
November	2012	4776	33	0	0
November	2012	2917	4	0	0
November	2012	2268	16	0	0
November	2012	3975	8	1	3
November	2012	4404	18	0	0
December	2012	2372	0	0	0
December	2012	2443	0	0	0
December	2012	1279	0	0	0
December	2012	987	7	0	0
December	2012	430	9	0	0
December	2012	7679	32	0	0
December	2012	7782	28	3	1
December	2012	7340	11	0	0
December	2012	7451	13	0	3
December	2012	7842	17	0	0
December	2012	7213	0	6	1
December	2012	1661	9	0	0
December	2012	7613	0	0	0
December	2012	7486	5	0	0
December	2012	7955	22	0	0
December	2012	2616	0	0	0
December	2012	1326	10	0	0
December	2012	372	0	0	0
December	2012	541	14	0	0
December	2012	734	5	0	0
December	2012	2510	3	0	0
December	2012	3940	0	1	4
December	2012	3951	4	0	0
December	2012	6914	0	0	0
December	2012	5951	0	0	0
December	2012	5078	0	0	2
December	2012	5051	0	0	0
December	2012	4776	14	0	0
December	2012	2917	0	0	0
December	2012	2268	8	0	1
December	2012	3975	3	10	2
December	2012	4404	8	0	0
