# Supplementary material for: Surprising effects of cascading higher order interactions
Source: Sci Rep. 2022 Nov 12;12:19378. doi: 10.1038/s41598-022-23763-z (PMC9653485; doi:10.1038/s41598-022-23763-z)
Supplement: Supplementary file 3 — Supplementary Information 3. [file 41598_2022_23763_MOESM3_ESM.csv]

Date	trial	Species	parasitoid_source	treatment	ants	phorids	parasitoids	survival	sex_survivor	sex_survivor2
June-24-12	1	SP1	Irlanda	neither	0	0	1	1	M	0
June-24-12	1	SP1	Irlanda	neither	0	0	1	0	NA	NA
June-24-12	1	SP1	Irlanda	neither	0	0	1	0	NA	NA
June-24-12	1	SP1	Irlanda	neither	0	0	1	0	NA	NA
June-24-12	1	SP1	Irlanda	neither	0	0	1	0	NA	NA
June-24-12	1	SP1	Irlanda	ants	1	0	1	1	F	1
June-24-12	1	SP1	Irlanda	ants	1	0	1	1	M	0
June-24-12	1	SP1	Irlanda	ants	1	0	1	0	NA	NA
June-24-12	1	SP1	Irlanda	ants	1	0	1	0	NA	NA
June-24-12	1	SP1	Irlanda	ants	1	0	1	0	NA	NA
June-24-12	1	SP1	Irlanda	both	1	1	1	0	NA	NA
June-24-12	1	SP1	Irlanda	both	1	1	1	0	NA	NA
June-24-12	1	SP1	Irlanda	both	1	1	1	0	NA	NA
June-24-12	1	SP1	Irlanda	both	1	1	1	0	NA	NA
June-24-12	1	SP1	Irlanda	both	1	1	1	0	NA	NA
June-13-12	2	SP1	Irlanda	neither	0	0	1	1	M	0
June-13-12	2	SP1	Irlanda	neither	0	0	1	1	M	0
June-13-12	2	SP1	Irlanda	neither	0	0	1	0	NA	NA
June-13-12	2	SP1	Irlanda	neither	0	0	1	0	NA	NA
June-13-12	2	SP1	Irlanda	neither	0	0	1	0	NA	NA
June-13-12	2	SP1	Irlanda	ants	1	0	1	1	F	1
June-13-12	2	SP1	Irlanda	ants	1	0	1	0	NA	NA
June-13-12	2	SP1	Irlanda	ants	1	0	1	0	NA	NA
June-13-12	2	SP1	Irlanda	ants	1	0	1	0	NA	NA
June-13-12	2	SP1	Irlanda	ants	1	0	1	0	NA	NA
June-13-12	2	SP1	Irlanda	both	1	1	1	0	NA	NA
June-13-12	2	SP1	Irlanda	both	1	1	1	0	NA	NA
June-13-12	2	SP1	Irlanda	both	1	1	1	0	NA	NA
June-13-12	2	SP1	Irlanda	both	1	1	1	0	NA	NA
June-13-12	2	SP1	Irlanda	both	1	1	1	0	NA	NA
July-11-12	3	SP1	Irlanda	both	1	1	1	1	F	1
July-11-12	3	SP1	Irlanda	both	1	1	1	0	NA	NA
July-11-12	3	SP1	Irlanda	both	1	1	1	0	NA	NA
July-11-12	3	SP1	Irlanda	both	1	1	1	0	NA	NA
July-11-12	3	SP1	Irlanda	both	1	1	1	0	NA	NA
July-11-12	3	SP1	Irlanda	ants	1	0	1	1	F	1
July-11-12	3	SP1	Irlanda	ants	1	0	1	1	M	0
July-11-12	3	SP1	Irlanda	ants	1	0	1	0	NA	NA
July-11-12	3	SP1	Irlanda	ants	1	0	1	0	NA	NA
July-11-12	3	SP1	Irlanda	ants	1	0	1	0	NA	NA
July-11-12	3	SP1	Irlanda	neither	0	0	1	0	NA	NA
July-11-12	3	SP1	Irlanda	neither	0	0	1	0	NA	NA
July-11-12	3	SP1	Irlanda	neither	0	0	1	0	NA	NA
July-11-12	3	SP1	Irlanda	neither	0	0	1	0	NA	NA
July-11-12	3	SP1	Irlanda	neither	0	0	1	0	NA	NA
July-19-12	4	SP1	Irlanda	neither	0	0	1	1	F	1
July-19-12	4	SP1	Irlanda	neither	0	0	1	1	M	0
July-19-12	4	SP1	Irlanda	neither	0	0	1	1	NA	NA
July-19-12	4	SP1	Irlanda	neither	0	0	1	0	NA	NA
July-19-12	4	SP1	Irlanda	neither	0	0	1	0	NA	NA
July-19-12	4	SP1	Irlanda	ants	1	0	1	1	F	1
July-19-12	4	SP1	Irlanda	ants	1	0	1	1	M	0
July-19-12	4	SP1	Irlanda	ants	1	0	1	0	NA	NA
July-19-12	4	SP1	Irlanda	ants	1	0	1	0	NA	NA
July-19-12	4	SP1	Irlanda	both	1	1	1	1	F	1
July-19-12	4	SP1	Irlanda	both	1	1	1	1	F	1
July-19-12	4	SP1	Irlanda	both	1	1	1	1	F	1
July-19-12	4	SP1	Irlanda	both	1	1	1	0	NA	NA
July-24-12	5	SP1	Irlanda	neither	0	0	1	1	F	1
July-24-12	5	SP1	Irlanda	neither	0	0	1	1	NA	NA
July-24-12	5	SP1	Irlanda	neither	0	0	1	0	NA	NA
July-24-12	5	SP1	Irlanda	neither	0	0	1	0	NA	NA
July-24-12	5	SP1	Irlanda	ants	1	0	1	1	M	0
July-24-12	5	SP1	Irlanda	ants	1	0	1	1	M	0
July-24-12	5	SP1	Irlanda	ants	1	0	1	1	M	0
July-24-12	5	SP1	Irlanda	ants	1	0	1	1	F	1
July-24-12	5	SP1	Irlanda	ants	1	0	1	0	NA	NA
July-25-12	6	SP1	Irlanda	ants	1	0	1	1	F	1
July-25-12	6	SP1	Irlanda	ants	1	0	1	1	M	0
July-25-12	6	SP1	Irlanda	ants	1	0	1	0	NA	NA
July-25-12	6	SP1	Irlanda	ants	1	0	1	0	NA	NA
July-25-12	6	SP1	Irlanda	ants	1	0	1	0	NA	NA
July-29-12	7	SP1	Irlanda	both	1	1	1	1	F	1
July-29-12	7	SP1	Irlanda	both	1	1	1	0	NA	NA
July-29-12	7	SP1	Irlanda	both	1	1	1	0	NA	NA
July-29-12	7	SP1	Irlanda	both	1	1	1	0	NA	NA
July-29-12	7	SP1	Irlanda	both	1	1	1	0	NA	NA
July-29-12	7	SP1	Irlanda	neither	0	0	1	1	M	0
July-29-12	7	SP1	Irlanda	neither	0	0	1	1	M	0
July-29-12	7	SP1	Irlanda	neither	0	0	1	0	NA	NA
July-29-12	7	SP1	Irlanda	neither	0	0	1	0	NA	NA
July-29-12	7	SP1	Irlanda	neither	0	0	1	0	NA	NA
Aug-2-12	8	SP1	Irlanda	both	1	1	1	0	NA	NA
Aug-2-12	8	SP1	Irlanda	both	1	1	1	0	NA	NA
Aug-2-12	8	SP1	Irlanda	both	1	1	1	0	NA	NA
Aug-2-12	8	SP1	Irlanda	both	1	1	1	0	NA	NA
Aug-2-12	8	SP1	Irlanda	both	1	1	1	0	NA	NA
May-3-13	9	SP1	Irlanda	ants	1	0	1	1	F	1
May-3-13	9	SP1	Irlanda	ants	1	0	1	1	F	1
May-3-13	9	SP1	Irlanda	ants	1	0	1	0	NA	NA
May-3-13	9	SP1	Irlanda	ants	1	0	1	0	NA	NA
May-3-13	9	SP1	Irlanda	ants	1	0	1	0	NA	NA
May-3-13	9	SP1	Irlanda	neither	0	0	1	1	F	1
May-3-13	9	SP1	Irlanda	neither	0	0	1	1	F	1
May-3-13	9	SP1	Irlanda	neither	0	0	1	1	M	0
May-3-13	9	SP1	Irlanda	neither	0	0	1	0	NA	NA
May-3-13	9	SP1	Irlanda	neither	0	0	1	0	NA	NA
May-9-13	10	SP1	Irlanda	ants	1	0	1	1	F	1
May-9-13	10	SP1	Irlanda	ants	1	0	1	1	M	0
May-9-13	10	SP1	Irlanda	ants	1	0	1	1	M	0
May-9-13	10	SP1	Irlanda	ants	1	0	1	1	M	0
May-9-13	10	SP1	Irlanda	ants	1	0	1	0	NA	NA
May-9-13	10	SP1	Irlanda	neither	0	0	1	1	M	0
May-9-13	10	SP1	Irlanda	neither	0	0	1	0	NA	NA
May-9-13	10	SP1	Irlanda	neither	0	0	1	0	NA	NA
May-9-13	10	SP1	Irlanda	neither	0	0	1	0	NA	NA
May-9-13	10	SP1	Irlanda	both	1	1	1	0	NA	NA
May-9-13	10	SP1	Irlanda	both	1	1	1	0	NA	NA
May-9-13	10	SP1	Irlanda	both	1	1	1	0	NA	NA
May-9-13	10	SP1	Irlanda	both	1	1	1	0	NA	NA
May-9-13	10	SP1	Irlanda	both	1	1	1	0	NA	NA
May-23-13	11	SP1	Irlanda	both	1	1	1	1	F	1
May-23-13	11	SP1	Irlanda	both	1	1	1	1	M	0
May-23-13	11	SP1	Irlanda	both	1	1	1	0	NA	NA
May-23-13	11	SP1	Irlanda	both	1	1	1	0	NA	NA
May-23-13	11	SP1	Irlanda	both	1	1	1	0	NA	NA
May-24-13	12	SP1	Irlanda	ants	1	0	1	0	NA	NA
May-24-13	12	SP1	Irlanda	ants	1	0	1	0	NA	NA
May-24-13	12	SP1	Irlanda	ants	1	0	1	0	NA	NA
May-24-13	12	SP1	Irlanda	ants	1	0	1	0	NA	NA
May-24-13	12	SP1	Irlanda	ants	1	0	1	0	NA	NA
May-30-13	13	SP1	Irlanda	ants	1	0	1	1	F	1
May-30-13	13	SP1	Irlanda	ants	1	0	1	1	F	1
May-30-13	13	SP1	Irlanda	ants	1	0	1	1	M	0
May-30-13	13	SP1	Irlanda	ants	1	0	1	1	M	0
May-30-13	13	SP1	Irlanda	ants	1	0	1	0	NA	NA
May-30-13	13	SP1	Irlanda	both	1	1	1	1	F	1
May-30-13	13	SP1	Irlanda	both	1	1	1	1	M	0
May-30-13	13	SP1	Irlanda	both	1	1	1	0	NA	NA
May-30-13	13	SP1	Irlanda	both	1	1	1	0	NA	NA
May-30-13	13	SP1	Irlanda	both	1	1	1	0	NA	NA
May-31-13	14	SP1	Irlanda	neither	0	0	1	1	F	1
May-31-13	14	SP1	Irlanda	neither	0	0	1	1	F	1
May-31-13	14	SP1	Irlanda	neither	0	0	1	1	M	0
May-31-13	14	SP1	Irlanda	neither	0	0	1	1	M	0
May-31-13	14	SP1	Irlanda	neither	0	0	1	0	NA	NA
June-10-13	15	SP1	Irlanda	ants	1	0	1	1	M	0
June-10-13	15	SP1	Irlanda	ants	1	0	1	1	M	0
June-10-13	15	SP1	Irlanda	ants	1	0	1	1	M	0
June-10-13	15	SP1	Irlanda	ants	1	0	1	1	F	1
June-10-13	15	SP1	Irlanda	ants	1	0	1	0	NA	NA
June-10-13	15	SP1	Irlanda	neither	0	0	1	1	M	0
June-10-13	15	SP1	Irlanda	neither	0	0	1	1	F	1
June-10-13	15	SP1	Irlanda	neither	0	0	1	1	F	1
June-10-13	15	SP1	Irlanda	neither	0	0	1	0	NA	NA
June-10-13	15	SP1	Irlanda	neither	0	0	1	0	NA	NA
June-10-13	15	SP1	Irlanda	both	1	1	1	1	F	1
June-10-13	15	SP1	Irlanda	both	1	1	1	0	NA	NA
June-10-13	15	SP1	Irlanda	both	1	1	1	0	NA	NA
June-10-13	15	SP1	Irlanda	both	1	1	1	0	NA	NA
June-10-13	15	SP1	Irlanda	both	1	1	1	0	NA	NA
2009	16	SP1	Irlanda	natural	0	0	0	1	F	1
2009	16	SP1	Irlanda	natural	0	0	0	1	F	1
2009	16	SP1	Irlanda	natural	0	0	0	1	F	1
2009	16	SP1	Irlanda	natural	0	0	0	1	F	1
2009	16	SP1	Irlanda	natural	0	0	0	1	M	0
2009	16	SP1	Irlanda	natural	0	0	0	1	M	0
2012	17	SP1	Irlanda	natural	0	0	0	1	F	1
2012	17	SP1	Irlanda	natural	0	0	0	1	F	1
2012	17	SP1	Irlanda	natural	0	0	0	1	F	1
2012	17	SP1	Irlanda	natural	0	0	0	1	F	1
2012	17	SP1	Irlanda	natural	0	0	0	1	F	1
2012	17	SP1	Irlanda	natural	0	0	0	1	F	1
2012	17	SP1	Irlanda	natural	0	0	0	1	F	1
2012	17	SP1	Irlanda	natural	0	0	0	1	F	1
2012	17	SP1	Irlanda	natural	0	0	0	1	F	1
2012	17	SP1	Irlanda	natural	0	0	0	1	F	1
2012	17	SP1	Irlanda	natural	0	0	0	1	F	1
2012	17	SP1	Irlanda	natural	0	0	0	1	F	1
2012	17	SP1	Irlanda	natural	0	0	0	1	M	0
2012	17	SP1	Irlanda	natural	0	0	0	1	M	0
2012	17	SP1	Irlanda	natural	0	0	0	1	M	0
2012	17	SP1	Irlanda	natural	0	0	0	1	M	0
2012	17	SP1	Irlanda	natural	0	0	0	1	M	0
2013	18	SP1	Irlanda	natural	0	0	0	1	M	0
2013	18	SP1	Irlanda	natural	0	0	0	1	M	0
2013	18	SP1	Irlanda	natural	0	0	0	1	M	0
2013	18	SP1	Irlanda	natural	0	0	0	1	M	0
2013	18	SP1	Irlanda	natural	0	0	0	1	M	0
2013	18	SP1	Irlanda	natural	0	0	0	1	M	0
2013	18	SP1	Irlanda	natural	0	0	0	1	M	0
2013	18	SP1	Irlanda	natural	0	0	0	1	M	0
2013	18	SP1	Irlanda	natural	0	0	0	1	M	0
2013	18	SP1	Irlanda	natural	0	0	0	1	M	0
2013	18	SP1	Irlanda	natural	0	0	0	1	M	0
2013	18	SP1	Irlanda	natural	0	0	0	1	M	0
2013	18	SP1	Irlanda	natural	0	0	0	1	M	0
2013	18	SP1	Irlanda	natural	0	0	0	1	M	0
2013	18	SP1	Irlanda	natural	0	0	0	1	M	0
2013	18	SP1	Irlanda	natural	0	0	0	1	M	0
2013	18	SP1	Irlanda	natural	0	0	0	1	M	0
2013	18	SP1	Irlanda	natural	0	0	0	1	M	0
2013	18	SP1	Irlanda	natural	0	0	0	1	M	0
2013	18	SP1	Irlanda	natural	0	0	0	1	M	0
2013	18	SP1	Irlanda	natural	0	0	0	1	M	0
2013	18	SP1	Irlanda	natural	0	0	0	1	M	0
2013	18	SP1	Irlanda	natural	0	0	0	1	F	1
2013	18	SP1	Irlanda	natural	0	0	0	1	F	1
2013	18	SP1	Irlanda	natural	0	0	0	1	F	1
2013	18	SP1	Irlanda	natural	0	0	0	1	F	1
2013	18	SP1	Irlanda	natural	0	0	0	1	F	1
2013	18	SP1	Irlanda	natural	0	0	0	1	F	1
2013	18	SP1	Irlanda	natural	0	0	0	1	F	1
2013	18	SP1	Irlanda	natural	0	0	0	1	F	1
2013	18	SP1	Irlanda	natural	0	0	0	1	F	1
2013	18	SP1	Irlanda	natural	0	0	0	1	F	1
2013	18	SP1	Irlanda	natural	0	0	0	1	F	1
2013	18	SP1	Irlanda	natural	0	0	0	1	F	1
2013	18	SP1	Irlanda	natural	0	0	0	1	F	1
2013	18	SP1	Irlanda	natural	0	0	0	1	F	1
2013	18	SP1	Irlanda	natural	0	0	0	1	F	1
2013	18	SP1	Irlanda	natural	0	0	0	1	F	1
2013	18	SP1	Irlanda	natural	0	0	0	1	F	1
2013	18	SP1	Irlanda	natural	0	0	0	1	F	1
2013	18	SP1	Irlanda	natural	0	0	0	1	F	1
2013	18	SP1	Irlanda	natural	0	0	0	1	F	1
2013	18	SP1	Irlanda	natural	0	0	0	1	F	1
2013	18	SP1	Irlanda	natural	0	0	0	1	F	1
2013	18	SP1	Irlanda	natural	0	0	0	1	F	1
2013	18	SP1	Irlanda	natural	0	0	0	1	F	1
2013	18	SP1	Irlanda	natural	0	0	0	1	F	1
2013	18	SP1	Irlanda	natural	0	0	0	1	F	1
2013	18	SP1	Irlanda	natural	0	0	0	1	F	1
2013	18	SP1	Irlanda	natural	0	0	0	1	F	1
2013	18	SP1	Irlanda	natural	0	0	0	1	F	1
2013	18	SP1	Irlanda	natural	0	0	0	1	F	1
2013	18	SP1	Irlanda	natural	0	0	0	1	F	1
2013	18	SP1	Irlanda	natural	0	0	0	1	F	1
2013	18	SP1	Irlanda	natural	0	0	0	1	F	1
